# Supplementary material for: Characterisation, Flocculation Efficiencies and Mechanisms of Bioflocculants Derived from Klebsiella pneumoniae and Meyerozyma guilliermondii
Source: Polymers (Basel). 2025 Nov 27;17(23):3155. doi: 10.3390/polym17233155 (PMC12693871; doi:10.3390/polym17233155)
Supplement: Supplementary file 1 [file polymers-17-03155-s001.zip]

Archive with 1 entries (1 files):
- polymers-3936914-supplementary.pdf
